# Supplementary material for: A spider mating plug functions to protect sperm
Source: PLoS One. 2024 Mar 29;19(3):e0301290. doi: 10.1371/journal.pone.0301290 (PMC10980215; doi:10.1371/journal.pone.0301290)
Supplement: S2 Table — (XLSX) [file pone.0301290.s003.xlsx]

## Sheet: S2 Table
S2 Table. Epiginal tracts and mating plugs in entelygyne spiders
“No-221002	"Family	"Species name	"S-type	"ET-style	"CT state	"FT state	"ET modification	"CO-plug	"Plug on EP	"Voucher
No_002	Agelenidae	Agelena silvatica	SCG	CG-SCG-FG	ACG	FG		SCP	ASCP	CNU
No_001	Agelenidae	Agelena silvatica	SCG	CG-SCG-FG	ACG	FG		SCP	ASCP-inc	CNU
No_004	Agelenidae	Agelena sp.	SCG	CG-SCG-FG	ACG	FG		SCP	ASCP	CNU
No_005	Agelenidae	Agelena sp.	SCG	CG-SCG-FG	ACG	FG		SCP,-—	ASCP	CNU
No_003	Agelenidae	Agelena sp.	SCG	CG-SCG-FG	ACG	FG		—		CNU
No_006	Agelenidae	Coelotinae sp.	SED	CD-SED-FG	CD	FG		—		CNU
No_007	Agelenidae	Iwogumoa dicranata	SED	CD-SED-FG	CD	FG		—		CNU
No_008	Agelenidae	Iwogumoa dicranata	SED	CD-SED-FG	CD	FG		—		CNU
No_009	Agelenidae	Pireneitega taishanensis	SED	CG-SED-FG	CG	FG	SGF	—		CNU
No_010	Agelenidae	Tamgrinia alveolifera	SEG	CG-SEG-FG	CG	FG		SP	SGSP	CNU
No_012	Agelenidae	Tamgrinia sp.2	SEG	CG-SEG-FG	CG	FG		SP	CGSP	CNU
No_011	Agelenidae	Tamgrinia sp2.	SEG	CG-SEG-FG	CG	FG		—	—	CNU
No_013	Amphinectidae	undet. sp.	SCD	CD-SCD-FG	CD	FG				Griswold 2005: fig. 164F
No_014	Anapidae	Comaroma simoni	SCD	CD-SCD-FD	CD	FD				Lopardo & Hormiga 2015: fig.79A
No_015	Anapidae	Crassanapis chilensis	SCD	CD-SCD-FD	CD	FD				Lopardo & Hormiga 2015: fig.85D
No_016	Anapidae	Elanapis aisen	SCG	CG-SCG-FG	CG	FG				Lopardo & Hormiga 2015: fig.87D
No_017	Anapidae	Minanapis palena	SCG	CG-SCG-FG	CG	FG				Lopardo & Hormiga 2015: fig.92F
No_018	Araneidae	Aculepeira sp.	SCG	CG-SCG-FG	CG	FG		—	—	CNU
No_019	Araneidae	Aculepeira sp.	SCG	CG-SCG-FG	CG	FG		—	—	CNU
No_020	Araneidae	Araneus diadematoides	SCG	CG-SCG-FG	CG	FG		GP+SP,—	COGP+CGSP, —	CNU
No_021	Araneidae	Araneus diadematoides	SCG	CG-SCG-FG	CG	FG		SP	COSP	CNU
No_022	Araneidae	Araneus marmoreus	SCG	CG-SCG-FG	CG	FG		SP	CGSP	FH2011
No_023	Araneidae	Araneus sp.	SCG	CG-SCG-FG	CG	FG		—		CNU
No_024	Araneidae	Araneus ventricosus	SCG	CG-SCG-FG	CG	FG		—		CNU
No_025	Araneidae	Argiope argentata	SCD	CGD-SCD-FDG	CGD	FDG		GP+SP	COGP+COSP, —	FH2011
No_026	Araneidae	Argiope minuta	SCD	CGD-SCD-FDG	CGD	FDG		—		CNU
No_029	Araneidae	Cyclosa conica	SCG	CG-SCG-FG	CG	FG		SCP	COSCP+CGSP	FH2011
No_030	Araneidae	Cyclosa sp.	SCG	CG-SCG-FG	CG	FG		—		CNU
No_031	Araneidae	Cyclosa sp.	SCG	CG-SCG-FG	CG	FG		SCP, —	CSCP, —	CNU
No_032	Araneidae	Deliochus sp.	SED	CD-SED-FG	CD	FG		GP	COGP, COGP	FH2011
No_033	Araneidae	Gasteracantha cancriformis	SCG	CG-SCG-FG	CG	FG		SP,—	COSP+CGSP, —	FH2011
No_034	Araneidae	Gasteracantha sp.	SCG	CG-SCG-FG	CG	FG		—		CNU
No_036	Araneidae	Hypsosinga sanguinea	SCG	CG-SCG-FG	CG	FG		—		CNU
No_037	Araneidae	Hypsosinga sp.2	SCG	CG-SCG-FG	CG	FG		—		CNU
No_038	Araneidae	Larinioides cornutus	SCG	CG-SCG-FG	CG	FG		SP	CGSP	FH2011
No_039	Araneidae	Mangora gibberosa	SCG	CG-SCG-FG	CG	FG		SP	CGSP	FH2011
No_040	Araneidae	Mecynogea lemniscata	SCG	CG-SCG-FG	CPG	FG		SCP	CGSCP	FH2011
No_041	Araneidae	Metepeira labyrinthea	SCG	CG-SCG-FG	CG	FG				FH2011
No_042	Araneidae	Micrathena gracilis	SCG	CG-SCG-FG	CG	FG		—		FH2011
No_043	Araneidae	Neoscona domiciliorum	SCD	CD-SCD-FG	CGF	FG		SP	COSP	FH2011
No_044	Araneidae	Neoscona sp.1	SCD	CD-SCD-FG	CGF	FG	CGF	—		CNU
No_045	Araneidae	Neoscona sp.1	SCD	CD-SCD-FG	CGF	FG	CGF	—		CNU
No_046	Araneidae	Neoscona sp.2	SCD	CD-SCD-FG	CGF	FG		SP,—	COSP,—	CNU
No_052	Araneidae	Zygiella x-notata	SCD	CD-SCD-FG	CD	FG		—	—	FH2011
No_053	Clubionidae	Clubiona duoconcava	SCD	CD-SCD-FG	CD	FG		—		CNU
No_054	Clubionidae	Clubiona flexa	SED	CD-SED-FG	ACD	FD		—		CNU
No_055	Dictynidae	Lathys sp.	SED	CD-SED-FG	ACD	FD		—		CNU
No_056	Dictynidae	Lathys stigmatisata	SED	CD-SED-FG	ACD	FD		—		CNU
No_057	Dictynidae	Lathys stigmatisata	SED	CD-SED-FG	ACD	FD		—		CNU
No_058	Dictynidae	Lathys stigmatisata	SED	CD-SED-FG	ACD	FD		—		CNU
No_059	Eresidae	Eresus sandaliatus	SEG	CG-SEG-FG	CG	FG				Schendel et al. 2018
No_061	Eresidae	Stegodyphus dumicola	SEG	CG-SEG-FG	CG	FG				Schendel et al. 2018
No_060	Eresidae	Stegodyphus lineatus	SEG	CG-SEG-FG	CG	FG				Schendel et al. 2018
No_062	Eresidae	Stegodyphus mimosarum	SEG	CG-SEG-FG	CG	FG				Schendel et al. 2018
No_063	Eresidae	Stegodyphus pacificus	SEG	CG-SEG-FG	CG	FG				Schendel et al. 2018
No_064	Eresidae	Stegodyphus sarasinorum	SEG	CG-SEG-FG	CG	FG				Schendel et al. 2018
No_065	Eresidae	Stegodyphus tentoriicola	SEG	CG-SEG-FG	CG	FG				Schendel et al. 2018
No_066	Gnaphosidae	Gnaphosa kompirensis	SED	CG-SED-FG	CG	PFD	SGF	SP	COSP	CNU
No_067	Gnaphosidae	Gnaphosa moerens	SED	CG-SED-FG	CG	PFD	SGF	SCP	COSCP	CNU
No_068	Gnaphosidae	Gnaphosa sp.	SED	CG-SED-FG	CG	PFD	SGF	—		CNU
No_069	Gnaphosidae	Kishidaia albimaculata	SED	CD-SED-FG	CGF	PFD	SGF	SCP, —	COSCP,—	CNU
No_070	Gnaphosidae	Nomisia aussereri	SED	CD-SED-FG	CG	PFD	SGF	SCP	SGSCP	CNU
No_071	Hahniidae	Hahnia nava	SED	CD-SED-FD+CFD	ACD	CFD		—		CNU
No_072	Hahniidae	Hahnia nava	SED	CD-SED-FD+CFD	ACD	CFD		—		CNU
No_073	Hahniidae	Hahnia nava	SED	CD-SED-FD+CFD	ACD	CFD		—		CNU
No_074	Hahniidae	Hahnia zhejiangensis	SED	CD-SED-FD+CFD	ACD	CFD		—		CNU
No_075	Hahniidae	Hahnia zhejiangensis	SED	CD-SED-FD+CFD	ACD	CFD		—		CNU
No_076	Hahniidae	Hahnia zhejiangensis	SED	CD-SED-FD+CFD	ACD	CFD		—		CNU
No_077	Linyphiidae	Abiskoa abiskoensis	SCG	CG-SCG-FG	CG	FG-OEF		SP	CGSP	CNU
No_078	Linyphiidae	Acanoides beijingensis	SCG	CG-SCG-FG	CG	FG-OEF		SCP	CGSCP	CNU
No_079	Linyphiidae	Acanoides beijingensis	SCG	CG-SCG-FG	CG	FG-OEF		—		CNU
No_080	Linyphiidae	Acanoides beijingensis	SCG	CG-SCG-FG	CG	FG-OEF		—		CNU
No_082	Linyphiidae	Acanoides hengshanensis	SCG	CG-SCG-FG	CG	FG-OEF		SP	CGSP	CNU
No_081	Linyphiidae	Acanoides hengshanensis	SCG	CG-SCG-FG	CG	FG-OEF		SP+SCP	CGSP+COSCP	CNU
No_083	Linyphiidae	Agnyphantes arboreus	SCG	CG-SCG-FG	CG	FG-OEF	Scape	SP	CGSP	CNU
No_084	Linyphiidae	Agnyphantes expunctus	SCG	CG-SCG-FG	CG	FG-OEF	Scape			CNU
No_085	Linyphiidae	Agyneta affinis	SCG	CG-SCG-FG+AFD	CG	AFD	Scape	—		CNU
No_086	Linyphiidae	Agyneta cauta	SCG	CG-SCG-FG+AFD	CG	AFD	Scape	—		CNU
No_087	Linyphiidae	Agyneta mollis	SCG	CG-SCG-FG+AFD	CG	AFD	Scape	—		CNU
No_089	Linyphiidae	Agyneta sp.	SCG	CG-SCG-FG+AFD	CG	AFD	Scape	—		CNU
No_090	Linyphiidae	Agyneta sp.	SCG	CG-SCG-FG+AFD	CG	AFD	Scape	—		CNU
No_091	Linyphiidae	Agyneta sp.	SCG	CG-SCG-FG+AFD	CG	AFD	Scape	—		CNU
No_092	Linyphiidae	Agyneta sp.	SCG	CG-SCG-FG+AFD	CG	AFD	Scape	—		CNU
No_093	Linyphiidae	Agyneta subtilis	SCG	CG-SCG-FG+AFD	CG	AFD	Scape	—		CNU
No_094	Linyphiidae	Allomengea sp.	SCG	CG-SCG-FG	CPG	FG	HCO	—		CNU
No_095	Linyphiidae	Anguliphantes angulipalpis	SCG	CG-SCG-FG	CG	FG	Scape	SP	CGSP	CNU
No_097	Linyphiidae	Anguliphantes monticola	SCG	CG-SCG-FG	CG	FG	Scape			CNU
No_096	Linyphiidae	Anguliphantes sp.	SCG	CG-SCG-FG	CG	FG	Scape	SP	CGSP	CNU
No_098	Linyphiidae	Anguliphantes zygius	SCG	CG-SCG-FG	CG	FG	Scape	—		CNU
No_099	Linyphiidae	Arcuphantes arcuatulus	SCG	CG-SCG-FG	CG	FG	Scape	—		CNU
No_101	Linyphiidae	Arcuphantes denticus	SCG	CG-SCG-FG	CG	FG	Scape	SP	CGSP	CNU
No_100	Linyphiidae	Arcuphantes fragilis	SCG	CG-SCG-FG	CG	FG	Scape	SP	CGSP	CNU
No_102	Linyphiidae	Asthenargus edentulus	SCG	CG-SCG-FG	CG	FG	Scape	SP	CGSP	CNU
No_103	Linyphiidae	Atopogyna cornupalpis	SCG	CG-SCG-FG	CG	FG		SP	CGSP	CNU
No_104	Linyphiidae	Bathyphantes eumenis	SCG	CG-SCG-FG	CG	FG				CNU
No_105	Linyphiidae	Bathyphantes gracilis	SCG	CG-SCG-FG	CG	FG				CNU
No_106	Linyphiidae	Bathyphantes tongluensis	SCG	CG-SCG-FG	CG	FG				CNU
No_107	Linyphiidae	Bathyphantes tongluensis	SCG	CG-SCG-FG	CG	FG				CNU
No_108	Linyphiidae	Bifurcia curvata	SCG	CG-SCG-FG	CG	FG	Scape	—		CNU
No_109	Linyphiidae	Bifurcia ramosa	SCG	CG-SCG-FG	CG	FG	Scape	—		CNU
No_110	Linyphiidae	Bolephthyphantes sp.	SCG	CG-SCG-FG	CG	FG	Scape	SP	COSP+CGSP	CNU
No_111	Linyphiidae	Bolyphantes alticeps	SCG	CG-SCG-FG	CG	FG	Scape			CNU
No_112	Linyphiidae	Bolyphantes sp.	SCG	CG-SCG-FG	CG	FG	HCO			CNU
No_113	Linyphiidae	Capsulia timushana	SCG	CG-SCG-FG	CG	FG	HCO			CNU
No_114	Linyphiidae	Centromerus brevivulvatus	SCG	CG-SCG-FG	CG	FG		—		CNU
No_115	Linyphiidae	Centromerus denticulatus	SCG	CG-SCG-FG	CG	FG		SP	COSP+CGSP	CNU
No_116	Linyphiidae	Centromerus sylvaticus	SCG	CG-SCG-FG	CG	FG	HCO	—		CNU
No_117	Linyphiidae	Centromerus trilobus	SCG	CG-SCG-FG	CG	FG	HCO	—		CNU
No_118	Linyphiidae	Centromerus trilobus	SCG	CG-SCG-FG	CG	FG	HCO	—		CNU
No_119	Linyphiidae	Ceratinella sp.	SCG	CG-SCG-FG	CG	FG		—		CNU
No_120	Linyphiidae	Coliinsia inerrans	SCG	CG-SCG-FG	CG	FG		—		CNU
No_121	Linyphiidae	Collinsia inerrans	SCG	CG-SCG-FG	CG	FG		—		CNU
No_122	Linyphiidae	Cornicephalus jilinensis	SCG	CG-SCG-FG	CG	FG		—		CNU
No_123	Linyphiidae	Crispiphantes rhomboideus	SCG	CG-SCG-FG	CG	FG-OEF	Scape	—		CNU
No_124	Linyphiidae	Crispiphantes rhomboideus	SCG	CG-SCG-FG	CG	FG-OEF	Scape	—		CNU
No_125	Linyphiidae	Decipiphantes decipiens	SCG	CG-SCG-FG	CG	FG-OEF	Scape	—		CNU
No_126	Linyphiidae	Dicymbium libidinosum	SCG	CGDG-SCG-FG	CGDG	FG	HCO			CNU
No_127	Linyphiidae	Dicymbium sp.n.	SCG	CGDG-SCG-FG	CGDG	FG	HCO			CNU
No_128	Linyphiidae	Dicymbium tibiale	SCG	CG-SCG-FG	CG	FG	HCO			CNU
No_129	Linyphiidae	Doenitzius peniculus	SCG	CG-SCG-FG	CG	FG	HCO	—		CNU
No_130	Linyphiidae	Doenitzius pruvus	SCG	CG-SCG-FG	CG	FG	HCO			CNU
No_131	Linyphiidae	Doenitzius pruvus	SCG	CG-SCG-FG	CG	FG	HCO	—		CNU
No_132	Linyphiidae	Drapetisca alteranda	SCG	CG-SCG-FG	CG	FG	HCO	—		CNU
No_133	Linyphiidae	Drapetisca bicruis	SCG	CG-SCG-FG	CG	FG	HCO	—		CNU
No_134	Linyphiidae	Drapetisca socialis	SCG	CG-SCG-FG	CG	FG	HCO	—		CNU
No_135	Linyphiidae	Dubiaranea penai	SCD	CD-SCD-FG	CD	FG	SGF	SCP	COSCP	CNU
No_136	Linyphiidae	Eldonnia kayaensis	SCG	CG-SCG-FG	CG	FG		SP	CGSP	CNU
No_137	Linyphiidae	Eldonnia kayaensis	SCG	CG-SCG-FG	CG	FG		—		CNU
No_138	Linyphiidae	Eldonnia kayaensis	SCG	CG-SCG-FG	CG	FG		—		CNU
No_139	Linyphiidae	Erigone atra	SCG	CG-SCG-FG	CG	FG		—		CNU
No_140	Linyphiidae	Erigone atra	SCG	CG-SCG-FG	CG	FG		—		CNU
No_141	Linyphiidae	Erigone atra	SCG	CG-SCG-FG	CG	FG		—		CNU
No_142	Linyphiidae	Erigone atra	SCG	CG-SCG-FG	CG	FG				CNU
No_143	Linyphiidae	Erigone sinensis	SCG	CG-SCG-FG	CG	FG		—		CNU
No_191	Linyphiidae	eri-micronine sp.5	SCG	CG-SCG-FG	CG	FG		SCP	CGSCP	CNU
No_144	Linyphiidae	Flagelliphantes bergstroemi	SCG	CG-SCG-FG	CG	FG	Scape	SP	COSP,CGSP	CNU
No_146	Linyphiidae	Floronia bucculenta	SCG	CG-SCG-FG	CG	FG	Scape	—		CNU
No_147	Linyphiidae	Floronia bucculenta	SCG	CG-SCG-FG	CG	FG	Scape	SCP	CGSCP	CNU
No_145	Linyphiidae	Floronia bucculenta	SCG	CG-SCG-FG	CG	FG	Scape	—		CNU
No_148	Linyphiidae	Gnathonarium taczanowskii	SCD	CD-SCD-FG	CD	FG		—		CNU
No_149	Linyphiidae	Gonatium japonicum	SCG	CGDG-SCG-FG	CGDG	FG		—		CNU
No_150	Linyphiidae	Gonatium rubens	SCG	CGDG-SCG-FG	CGDG	FG		—		CNU
No_151	Linyphiidae	Halorates sp.	SCG	CG-SCG-FG	CG	FG		—		CNU
No_152	Linyphiidae	Helophora insignis	SCG	CG-SCG-FG	CG	FG		—		CNU
No_153	Linyphiidae	Helophora orinoma	SCG	CG-SCG-FG	CG	FG		—		CNU
No_154	Linyphiidae	Helophora sp.	SCG	CG-SCG-FG	CG	FG		—		CNU
No_155	Linyphiidae	Helsdingenia ceylonica	SCG	CG-SCG-FG	CG	FG	Scape	—		CNU
No_156	Linyphiidae	Hilaira herniosa	SCG	CG-SCG-FG	CG	FG		—		CNU
No_157	Linyphiidae	Hylyphantes graminicola	SCG	CG-SCG-FG	CG	FG		SCP	COSCP	CNU
No_158	Linyphiidae	Improphantes complicatus	SCG	CG-SCG-FG	CG	FG-OEF	Scape	—	Scape	CNU
No_159	Linyphiidae	Incestophantes kochiellus	SCG	CG-SCG-FG	CG	FG-OEF	Scape	SP	COSP+CGSP	CNU
No_160	Linyphiidae	Indophantes halonatus	SCG	CG-SCG-FG	CG	FG-OEF	Scape	—		CNU
No_161	Linyphiidae	Indophantes kalimantanus	SCG	CG-SCG-FG	CG	FG-OEF	Scape	—		CNU
No_162	Linyphiidae	Kaestneria pullata	SCG	CG-SCG-FG	CG	FG	HCO			CNU
No_164	Linyphiidae	Lepthyphantes leprosus	SCG	CG-SCG-FG	CG	FG	Scape	—		CNU
No_163	Linyphiidae	Lepthyphantes luteipes	SCG	CG-SCG-FG	CG	FG-OEF	Scape	SP	CGSP	CNU
No_165	Linyphiidae	Lepthyphantes minutus	SCG	CG-SCG-FG	CG	FG	Scape	—		CNU
No_166	Linyphiidae	Lidia sp.	SCG	CG-SCG-FG	CG	FG	HCO	—		CNU
No_167	Linyphiidae	Linyphia triangularis	SCG	CG-SCG-FG	CG	FG	HCO	SCP	SSCP	FH2011
No_168	Linyphiidae	Linyphia triangularis	SCG	CG-SCG-FG	CG	FG	HCO	SCP	SSCP	CNU
No_169	Linyphiidae	Linyphia triangularis	SCG	CG-SCG-FG	CG	FG	HCO	SCP	SSCP	CNU
No_170	Linyphiidae	Macrargus multesimus	SCG	CG-SCG-FG	CG	FG	Scape	SP	CGSP	CNU
No_171	Linyphiidae	Macrargus rufus	SCG	CG-SCG-FG	CG	FG	Scape	—		CNU
No_172	Linyphiidae	Macrargus rufus	SCG	CG-SCG-FG	CG	FG	Scape	—		CNU
No_173	Linyphiidae	Mansuphantes fragilis	SCG	CG-SCG-FG	CG	FG	Scape	—		CNU
No_174	Linyphiidae	Mansuphantes mansuetus	SCG	CG-SCG-FG	CG	FG	Scape	—		CNU
No_175	Linyphiidae	Maro minutus	SCG	CG-SCG-FG	CG	FG	Scape	—		CNU
No_176	Linyphiidae	Maro sublestus	SCG	CG-SCG-FG	CG	FG	Scape	—		CNU
No_177	Linyphiidae	Maso sundevallii	SCG	CG-SCG-FG	CPG	FG		SP	COSP	CNU
No_178	Linyphiidae	Megalepthyphantes nebulosus	SCG	CG-SCG-FG	CG	FG	Scape	—		CNU
No_179	Linyphiidae	Megalepthyphantes occidentalis	SCG	CG-SCG-FG	CG	FG	Scape	—		CNU
No_088	Linyphiidae	Meioneta rurestris	SCG	CG-SCG-FG+AFD	CG	AFD	Scape	—		CNU
No_181	Linyphiidae	Mesasigone mira	SCG	CG-SCG-FG+AFD	CG	AFD		SCP	EPSCP	CNU
No_180	Linyphiidae	Mesasigone mira	SCG	CG-SCG-FG+AFD	CG	AFD		SP	EPSP	CNU
No_182	Linyphiidae	Microlinyphia sp.	SCG	CG-SCG-FG	CG	FG		—		CNU
No_183	Linyphiidae	Microlinyphia sp.	SCG	CG-SCG-FG	CG	FG	HCO	—		CNU
No_184	Linyphiidae	Microneta aterrina	SCG	CG-SCG-FG	CG	FG	Scape	—		CNU
No_185	Linyphiidae	Microneta viaria	SCG	CG-SCG-FG	CG	FG	Scape	—		CNU
No_186	Linyphiidae	Micronetine sp.1	SCG	CG-SCG-FG	CG	FG-OEF	Scape	—		CNU
No_187	Linyphiidae	Micronetine sp.15	SCG	CG-SCG-FG	CG	FG	Scape			CNU
No_188	Linyphiidae	Micronetine sp.2	SCG	CG-SCG-FG	CG	FG-OEF	Scape	—		CNU
No_189	Linyphiidae	micronetine sp.4	SCG	CG-SCG-FG	CG	FG	HCO	—		CNU
No_190	Linyphiidae	micronetine sp.4	SCG	CG-SCG-FG	CG	FG	HCO	—		CNU
No_192	Linyphiidae	Mughiphantes mughi	SCG	CG-SCG-FG	CG	FG	Scape	—		CNU
No_193	Linyphiidae	Mughiphantes nigromaculatus	SCG	CG-SCG-FG	CG	FG	Scape	—		CNU
No_194	Linyphiidae	Mughiphantes nigromaculatus	SCG	CG-SCG-FG	CG	FG	Scape	—		CNU
No_195	Linyphiidae	Mughiphantes sobrius	SCG	CG-SCG-FG	CG	FG	Scape	—		CNU
No_196	Linyphiidae	Mughiphantes sp.B	SCG	CG-SCG-FG	CG	FG-OEF	Scape	—		CNU
No_197	Linyphiidae	Mughiphantes sp.C	SCG	CG-SCG-FG	CG	FG-OEF	Scape	—		CNU
No_198	Linyphiidae	Mughiphantes sp.D	SCG	CG-SCG-FG	CG	FG-OEF	Scape	—		CNU
No_199	Linyphiidae	Neriene emphana	SCG	CG-SCG-FG	CG	FG		SCP	CGSCP	CNU
No_200	Linyphiidae	Neriene emphana	SCG	CG-SCG-FG	CG	FG				CNU
No_201	Linyphiidae	Neriene sp.2	SCG	CG-SCG-FG	CG	FG		—		CNU
No_202	Linyphiidae	Neriene sp.3	SCG	CG-SCG-FG	CG	FG		—		CNU
No_203	Linyphiidae	Neriene sp.4	SCG	CG-SCG-FG	CG	FG		SP	CGSP	CNU
No_204	Linyphiidae	Neriene sp.5	SCG	CG-SCG-FG	CG	FG		SCP	CGSCP	CNU
No_205	Linyphiidae	Neriene sp.6	SCG	CG-SCG-FG	CG	FG		SCP	ASCP	CNU
No_207	Linyphiidae	Neriene sp.7	SCG	CG-SCG-FG	CG	FG		SCP	CGSCP,—	CNU
No_206	Linyphiidae	Neriene sp.7	SCG	CG-SCG-FG	CG	FG		—		CNU
No_208	Linyphiidae	Nesioneta ellipsoidalis	SCG	CG-SCG-FG+AFD	CG	FG	Scape			CNU
No_209	Linyphiidae	Nesioneta lepida	SCG	CG-SCG-FG+AFD	CG	FG	Scape	—		CNU
No_210	Linyphiidae	Nippononeta alpina	SCG	CG-SCG-FG+AFD	CG	FG-AFD	Scape	—		CNU
No_211	Linyphiidae	Nippononeta coreana	SCG	CG-SCG-FG+AFD	CG	FG-AFD	Scape	SP	CGSP	CNU
No_212	Linyphiidae	Nippononeta kantonis	SCG	CG-SCG-FG+AFD	CG	FG-AFD	Scape	—		CNU
No_213	Linyphiidae	Nippononeta kurilensis	SCG	CG-SCG-FG+AFD	CG	FG-AFD	Scape	—		CNU
No_214	Linyphiidae	Obscuriphantes obscurus	SCG	CG-SCG-FG	CG	FG-OEF	Scape	—		CNU
No_216	Linyphiidae	Oedothorax apicatus	SCG	CG-SCG-FG	CG	FG		SP	COSP	CNU
No_217	Linyphiidae	Oedothorax apicatus	SCG	CG-SCG-FG	CG	FG		SP	COSP	CNU
No_215	Linyphiidae	Oedothorax apicatus	SCG	CG-SCG-FG	CG	FG		—		CNU
No_218	Linyphiidae	Oia imadatei	SCD	CD-SCD-FG	CD	FG	HCO			CNU
No_219	Linyphiidae	Oreoneta tienshangensis	SCG	CG-SCG-FG	CPG	FG	HCO			CNU
No_220	Linyphiidae	Oreonetides vaginatus	SCG	CG-SCG-FG	CG	FG	Scape	SP	COSP+CGSP	CNU
No_221	Linyphiidae	Oryphantes angulatus	SCG	CG-SCG-FG	CG	FG	Scape	—		CNU
No_222	Linyphiidae	Oryphantes sp.	SCG	CG-SCG-FG	CG	FG-OEF	Scape	—		CNU
No_223	Linyphiidae	Pacifiphantes zakharovi	SCG	CG-SCG-FG	CG	FG		—		CNU
No_224	Linyphiidae	Palliduphantes exiguus	SCG	CG-SCG-FG	CG	FG	Scape			CNU
No_225	Linyphiidae	Palliduphantes pallidus	SCG	CG-SCG-FG	CG	FG-OEF	Scape			CNU
No_226	Linyphiidae	Parameioneta bilobata	SCG	CG-SCG-FG+AFD	CG	FG-AFD	Scape			CNU
No_227	Linyphiidae	Parameioneta spicata	SCG	CG-SCG-FG+AFD	CG	FG-AFD	Scape			CNU
No_228	Linyphiidae	Parawubanoides unicornis	SCG	CG-SCG-FG	CG	FG-OEF	Scape			CNU
No_229	Linyphiidae	Poeciloneta bihamatus	SCG	CG-SCG-FG	CG	FG-OEF	Scape			CNU
No_230	Linyphiidae	Poeciloneta variegata	SCG	CG-SCG-FG	CG	FG-OEF	Scape			CNU
No_231	Linyphiidae	Rhabdoria diluta	SCG	CG-SCG-FG	CG	FG		SP	COSP,CGSP	CNU
No_232	Linyphiidae	Ryojius nanyuensis	SCG	CG-SCG-FG	CG	FG	Scape			CNU
No_233	Linyphiidae	Saaristoa abnormis	SCG	CG-SCG-FG	CG	FG		SCP	CGSCP	CNU
No_234	Linyphiidae	Saaristoa higoensis	SCG	CG-SCG-FG	CG	FG		—		CNU
No_235	Linyphiidae	Saaristoa sp.	SCG	CG-SCG-FG	CG	FG		—		CNU
No_236	Linyphiidae	Saaristoa sp.	SCG	CG-SCG-FG	CG	FG		—		CNU
No_237	Linyphiidae	Saaristoa sp.	SCG	CG-SCG-FG	CG	FG		—		CNU
No_238	Linyphiidae	Savignia sp.	SCG	CG-SCG-FG	CG	FG		—		CNU
No_239	Linyphiidae	Savignia sp.	SCG	CG-SCG-FG	CG	FG				CNU
No_240	Linyphiidae	Savignia sp.	SCG	CG-SCG-FG	CG	FG				CNU
No_241	Linyphiidae	Solenysa lanyuensis	SCG	CG-SCG-FG	CG	FG		—		CNU
No_244	Linyphiidae	Solenysa longqiensis	SCG	CG-SCG-FG	CG	FG		—		CNU
No_245	Linyphiidae	Solenysa macrodonta	SCG	CG-SCG-FG	CG	FG		—		CNU
No_246	Linyphiidae	Solenysa mellotteei	SCG	CG-SCG-FG	CG	FG		—		CNU
No_242	Linyphiidae	Solenysa ogatai	SCG	CG-SCG-FG	CG	FG		—		CNU
No_247	Linyphiidae	Solenysa partibilis	SCG	CG-SCG-FG	CG	FG		—		CNU
No_248	Linyphiidae	Solenysa protrudens	SCG	CG-SCG-FG	CG	FG		—		CNU
No_249	Linyphiidae	Solenysa reflexilis	SCG	CG-SCG-FG	CG	FG		—		CNU
No_250	Linyphiidae	Solenysa retractilis	SCG	CG-SCG-FG	CG	FG		—		CNU
No_251	Linyphiidae	Solenysa sp.n.	SCG	CG-SCG-FG	CG	FG		—		CNU
No_252	Linyphiidae	Solenysa tianmushana	SCG	CG-SCG-FG	CG	FG		—		CNU
No_253	Linyphiidae	Solenysa trunciformis	SCG	CG-SCG-FG	CG	FG		—		CNU
No_254	Linyphiidae	Solenysa wulingensis	SCG	CG-SCG-FG	CG	FG		—		CNU
No_243	Linyphiidae	Solenysa yangmingshana	SCG	CG-SCG-FG	CG	FG		—		CNU
No_256	Linyphiidae	Stemonyphantes sp.	SCG	CG-SCG-FG	CG	FG		—		CNU
No_255	Linyphiidae	Stemonyphantes sp.	SCG	CG-SCG-FG	CG	FG		—		CNU
No_257	Linyphiidae	Styloctetor stativa	SCG	CG-SCG-FG	CG	FG		—		CNU
No_258	Linyphiidae	Syedra gracilis	SCG	CG-SCG-FG	CG	FG	Scape			CNU
No_259	Linyphiidae	Syedra oii	SCG	CG-SCG-FG	CG	FG		SCP	COSCP	CNU
No_260	Linyphiidae	Tallusia experta	SCG	CG-SCG-FG	CG	FG		SCP	CGSCP	CNU
No_261	Linyphiidae	Tapinopa bilineata	SCG	CG-SCG-FG	CG	FG	Scape	—		CNU
No_262	Linyphiidae	Tapinopa longidens	SCG	CG-SCG-FG	CG	FG	Scape	—		CNU
No_264	Linyphiidae	Tapinopa sp.	SCG	CG-SCG-FG	CG	FG	Scape	—		CNU
No_263	Linyphiidae	Tapinopa sp.	SCG	CG-SCG-FG	CG	FG	Scape	SCP	CGSCP	CNU
No_265	Linyphiidae	Tenuiphantes mengei	SCG	CG-SCG-FG	CG	FG	Scape	SP	CGSP	CNU
No_266	Linyphiidae	Tenuiphantes mengei	SCG	CG-SCG-FG	CG	FG	Scape	—		CNU
No_267	Linyphiidae	Tenuiphantes sp.	SCG	CG-SCG-FG	CG	FG	Scape	—		CNU
No_268	Linyphiidae	Tenuiphantes tenebricola	SCG	CG-SCG-FG	CG	FG	Scape	SP	CGSP	CNU
No_270	Linyphiidae	Tenuiphantes tenuis	SCG	CG-SCG-FG	CG	FG	Scape	SP	CGSP	CNU
No_269	Linyphiidae	Tenuiphantes tenuis	SCG	CG-SCG-FG	CG	FG-OEF	Scape			CNU
No_271	Linyphiidae	Ternatus malleatus	SCG	CG-SCG-FG	CPG	FG		—		CNU
No_272	Linyphiidae	Ternatus siculus	SCG	CG-SCG-FG	CPG	FG		—		CNU
No_273	Linyphiidae	Ummeliata insecticeps	SCD	CD-SCD-FG	CD	FG		—		CNU
No_274	Linyphiidae	Vagiphantes vaginatus	SCG	CG-SCG-FG	CG	FG	Scape	—		CNU
No_275	Linyphiidae	Wubanoides sp.	SCG	CG-SCG-FG	CG	FG	HCO	—		CNU
No_276	Lycosidae	Alopecosa licenti	SEG	CG-SEG-FG	CG	FG		—		CNU
No_277	Lycosidae	Lycosa wulsini	SEG	CG-SEG-FG	CG	FG		—		CNU
No_278	Lycosidae	Lycosa wulsini	SEG	CG-SEG-FG	CG	FG		—		CNU
No_279	Lycosidae	Lycosa wulsini	SEG	CG-SEG-FG	CG	FG		—		CNU
No_280	Lycosidae	Lycosa wulsini	SEG	CG-SEG-FG	CG	FG		—		CNU
No_281	Lycosidae	Pardosa chionophila	SEG	CG-SEG-FG	CG	FG		—		CNU
No_282	Lycosidae	Pardosa eiseni	SEG	CG-SEG-FG	CG	FG		—		Kronestedt_et al._2014
No_283	Lycosidae	Pardosa eskovi	SEG	CG-SEG-FG	CG	FG		—		Kronestedt_&_Marusik_2011
No_284	Lycosidae	Pardosa giebeli	SEG	CG-SEG-FG	CG	FG		—		Kronestedt_et al._2014
No_285	Lycosidae	Pardosa lasciva	SEG	CG-SEG-FG	CG	FG		—		Kronestedt_et al._2014
No_286	Lycosidae	Pardosa logunovi	SEG	CG-SEG-FG	CG	FG		SP	COSP	Kronestedt_&_Marusik_2011
No_287	Lycosidae	Pardosa lyrata	SEG	CG-SEG-FG	CG	FG		—		Kronestedt_et al._2014
No_288	Lycosidae	Pardosa mulaiki	SEG	CG-SEG-FG	CG	FG		—		Kronestedt_&_Marusik_2011
No_289	Lycosidae	Pardosa nigra	SEG	CG-SEG-FG	CG	FG		—		Kronestedt_et al._2014
No_290	Lycosidae	Pardosa paramushirensis	SEG	CG-SEG-FG	CG	FG		—		Kronestedt_et al._2014
No_291	Lycosidae	Pardosa paratesquorum	SEG	CG-SEG-FG	CG	FG		—		Kronestedt_&_Marusik_2011
No_292	Lycosidae	Pardosa sp.2	SEG	CG-SEG-FG	CG	FG		SP	COSP+CGSP	CNU
No_293	Lycosidae	Pardosa sp.2	SEG	CG-SEG-FG	CG	FG		—		CNU
No_294	Lycosidae	Pardosa tesquorum	SEG	CG-SEG-FG	CG	FG		SP	COSP	Kronestedt_&_Marusik_2011
No_295	Lycosidae	Pardosa tesquorumoides	SEG	CG-SEG-FG	CG	FG		—		Kronestedt_&_Marusik_2011
No_296	Lycosidae	Pardosa trailli	SEG	CG-SEG-FG	CG	FG		—		Kronestedt_et al._2014
No_297	Lycosidae	Pardosa zyuzini	SEG	CG-SEG-FG	CG	FG		—		Kronestedt_&_Marusik_2011
No_298	Lycosidae	Pirata sp.	SED	CD-SED-FG	CD	PFD	SGF	—		CNU
No_299	Lycosidae	Trochosa ruricola	SEG	CG-SEG-FG	CG	FG		—		CNU
No_300	Miturgidae	Zora lyriformis	SED	CD-SED-FG	CD	FG		—		CNU
No_301	Miturgidae	Zora sp.1	SCG	CG-SCG-FG	CG	FG		SP	CGSP	CNU
No_302	Miturgidae	Zora sp.2	SED	CD-SED-FG	CG	FG	SGF	—		CNU
No_303	Mysmenidae	Isela sp.	SED	CD-SED-FD	CD	FD		—		Lopardo & Hormiga 2015: fig.5D
No_304	Mysmenidae	Maymena ambita	SED	CD-SED-FD	CD	FD	HCO			Lopardo & Hormiga 2015: fig.11D
No_305	Mysmenidae	Maymena mayana	SCD	CGD-SCD-FDG	CGD	FDG		—		Lopardo & Hormiga 2015: fig.12C
No_306	Mysmenidae	Maymena rica	SCG	CG-SCG-FG	CPG	?	HCO			Lopardo & Hormiga 2015: fig.14E
No_307	Mysmenidae	Mysmena tasmaniae	SED	CD-SED-FG	CD	FG				Lopardo & Hormiga 2015: fig.51D
No_309	Mysmenidae	Mysmenopsis dipluramigo	SCD	CD-SCD-FD	CD	FD		SCP	EPSCP	Lopardo & Hormiga 2015: fig. 56D
No_308	Mysmenidae	Trogloneta granulum	SED	CD-SED-FD	CD	FD		—		Lopardo & Hormiga 2015: fig. 67C
No_027	Nephilidae	Clitaetra episinoides	SCD	CD-SCD-FG	CD	FG		—		FH2011
No_028	Nephilidae	Clitaetra thisbe	SCD	CD-SCD-FG	CD	FG				Dimitrov et al. 2009
No_035	Nephilidae	Herennia multipuncta	SCD	CD-SCD-FG	CD	FG		GP,—	COGP, —	FH2011
No_050	Nephilidae	Nephilengys malabarensis	SCD	CG-SCD-FG	CG	FG	SGF	—		FH2011
No_047	Nephilidae	Trichonephila clavata	SCD	CGD-SCD-FDG+CFG	CGD	FDG		—	—	CNU
No_049	Nephilidae	Trichonephila clavata	SCD	CGD-SCD-FDG+CFG	CGD	FDG		SP	CGSP	CNU
No_048	Nephilidae	Trichonephila clavata	SCD	CGD-SCD-FDG+CFG	CGD	FDG		SCP	COSCP	CNU
No_310	Nesticidae	Nesticella mogera	SCG	CG-SCG-FG	CG	FG		SP,—	COSP,—	CNU
No_311	Nicodamidae	Oncodamus decipiens	SCD	CD-SCD-FG	CD	FG		SP	COSP	FH2011
No_312	Oecobiidae	Oecobius sp.	SED	CD-SED-FG	CD	PFD		—		CNU
No_313	Philodromidae	Philodromus sp.	SED	CG-SED-FG	CPG	FG		SCP	COSCP	CNU
No_314	Philodromidae	Thanatus sp.	SED	CD-SED-FG	CD	FG	SGF	—		CNU
No_315	Philodromidae	Thanatus sp.	SED	CD-SED-FG	CD	FG	SGF	—		CNU
No_316	Philodromidae	Tibellus tenellus	SED	CD-SED-FG	CD	FG	SGF	SCP	COSCP	CNU
No_051	Phonognathidae	Phonognatha graeffei	SCD	CD-SCD-FG	CD	FG		GP,SCP	COGP,COSCP	FH2011
No_317	Phrurolithidae	Orthobula charitonovi	SED	CD-SED-FG	CD	FG				Marusik, Özkütük & Kunt, 2013: figs 19-22
No_318	Phrurolithidae	Orthobula crucifera	SED	CD-SED-FG	CD	FG		SCP	COSCP	CNU
No_319	Phrurolithidae	Otacilia komurai	SED	CD-SED-FG	CD	FG	SGF	—		CNU
No_320	Phrurolithidae	Otacilia komurai	SED	CD-SED-FG	CD	FG	SGF	—		CNU
No_321	Pimoidae	Putaoa huaping	SCG	CG-SCG-FG	CG	FG		—		CNU
No_322	Pimoidae	Putaoa huaping	SCG	CG-SCG-FG	CG	FG		—		CNU
No_323	Psechridae	Psechrus argentatus	SED	CD-SED-FG	CD	FG		—		Griswold 2005: fig. 164 C-D
No_324	Salticidae	Phintella popovi	SCD	CGD-SCD-FD	CGD	FD		—		CNU
No_325	Salticidae	Portia quei	SCD	CD-SCD-FD	CD	FD		SCP	COSCP	CNU
No_326	Salticidae	Pseudeuophrys sp.	SCD	CD-SCD-FD	CD	FD		SP	COSP	CNU
No_327	Salticidae	undet. sp.	SCD	CD-SCD-FD+CFD	CD	FD		—		CNU
No_328	Salticidae	undet. sp.	SCD	CD-SCD-FG	CD	FD		—		CNU
No_330	Salticidae	Yaginumaella sp.	SCD	CGD-SCD-FD+CFD	CGD	FD		SCP	COSCP	CNU
No_329	Salticidae	Yaginumaella sp.	SCD	CGD-SCD-FD+CFD	CGD	FD		—		CNU
No_331	Salticidae	Yllenus erzinensis	SCD	CD-SCD-FD+CFD	CD	FD		—		CNU
No_332	Sparassidae	Pseudopoda sp.	SCG	CG-SCG-FG	CG	—		—		CNU
No_333	Symphytognathidae	SYMP-006-AUST	SCD	CD-SCD-FG	CD	FG		SP	COSP	Lopardo & Hormiga 2015: fig.117A-B
No_334	Symphytognathidae	SYMP-007-AUST	SCD	CD-SCD-FG	CD	FG				Lopardo & Hormiga 2015: fig.120E
No_335	Synaphridae	Cepheia longiseta	SCD	CD-SCD-FD+CFD	CD	FD		—		Lopardo & Hormiga 2007: fig. 59
No_336	Tetragnathidae	Allende nigrohumeralis	SCG	CG-SCG-FG	CG	FG		SP	COGP, —	FH2011
No_337	Tetragnathidae	Apodrassodes guatemalensis	SED	CD-SED-FG	CD	FG		SP	COSP	FH2011
No_338	Tetragnathidae	Chrysometa alboguttata	SCG	CG-SCG-FG	CG	FG				FH2011
No_379	Tetragnathidae	Diphya sp.	SEG	CG-SEG-FG	CG	FG		SP	COSP	CNU
No_339	Tetragnathidae	Diphya spinifera	SEG	CG-SCG-FG	CG	FG		SCP	COSCP	FH2011
No_341	Tetragnathidae	Diphya wulingensis	SEG	CG-SEG-FG	CG	FG		SCP	EPSCP	CNU
No_346	Tetragnathidae	Diphya wulingensis	SEG	CG-SEG-FG	CG	FG		SCP	EPSCP	CNU
No_348	Tetragnathidae	Diphya wulingensis	SEG	CG-SEG-FG	CG	FG		SCP	EPSCP	CNU
No_351	Tetragnathidae	Diphya wulingensis	SEG	CG-SEG-FG	CG	FG		SCP	EPSCP	CNU
No_353	Tetragnathidae	Diphya wulingensis	SEG	CG-SEG-FG	CG	FG		SCP	EPSCP	CNU
No_355	Tetragnathidae	Diphya wulingensis	SEG	CG-SEG-FG	CG	FG		SCP	EPSCP	CNU
No_350	Tetragnathidae	Diphya wulingensis	SEG	CG-SEG-FG	CG	FG		SP	EPSP	CNU
No_352	Tetragnathidae	Diphya wulingensis	SEG	CG-SEG-FG	CG	FG		SP	EPSP	CNU
No_340	Tetragnathidae	Diphya wulingensis	SEG	CG-SEG-FG	CG	FG		SP	SGSP	CNU
No_342	Tetragnathidae	Diphya wulingensis	SEG	CG-SEG-FG	CG	FG		SP	SGSP	CNU
No_349	Tetragnathidae	Diphya wulingensis	SEG	CG-SEG-FG	CG	FG		SP	SGSP, CSP	CNU
No_347	Tetragnathidae	Diphya wulingensis	SEG	CG-SEG-FG	CG	FG		SP,SP+SCP	SGSP, SCP-inc	CNU
No_354	Tetragnathidae	Diphya wulingensis	SEG	CG-SEG-FG	CG	FG		SP,SCP	SGSP, SCP-inc	CNU
No_356	Tetragnathidae	Diphya wulingensis	SEG	CG-SEG-FG	CG	FG		SP,SCP	SGSP, SCP-inc	CNU
No_345	Tetragnathidae	Diphya wulingensis	SEG	CG-SEG-FG	CG	FG		SC+SP，	SGSP+SCP,	CNU
No_343	Tetragnathidae	Diphya wulingensis	SEG	CG-SEG-FG	CG	FG		SCP	EPSCP	CNU
No_344	Tetragnathidae	Diphya wulingensis	SEG	CG-SEG-FG	CG	FG		SCP	EPSCP	CNU
No_357	Tetragnathidae	Dolichognatha pentagona	SCD	CGD-SCD-FDG	CGD	FDG		—	—, —	FH2011
No_358	Tetragnathidae	Leucauge argyra	SED	CD-SED-FG	CG	FG		SCP	EPSCP	FH2011
No_361	Tetragnathidae	Leucauge sp.	SED	CD-SED-FG	CD	FG	SGF	SP	COSP	CNU
No_359	Tetragnathidae	Leucauge sp.	SED	CD-SED-FG	CD	FG	SGF	—		CNU
No_360	Tetragnathidae	Leucauge sp.	SED	CD-SED-FG	CD	FG	SGF	—		CNU
No_362	Tetragnathidae	Leucauge venusta	SED	CD-SED-FG	CD	FG	SGF	SP	COSP	FH2011
No_363	Tetragnathidae	Mesida argentiopunctata	SED	CD-SED-FG	CD	FG	SGF	—		FH2011
No_364	Tetragnathidae	Meta menardi	SEG	CG-SEG-FG	CG	FG		—		FH2011
No_365	Tetragnathidae	Metabus ocellatus	SED	CD-SED-FG	CG	FG	SGF	—		FH2011
No_366	Tetragnathidae	Metellina segmentata	SEG	CG-SEG-FG	CG	FG		—		FH2011
No_367	Tetragnathidae	Metleucauge eldorado	SEG	CG-SEG-FG	CG	FG		SCP	EPSCP	FH2011
No_370	Tetragnathidae	Metleucauge yunohamensis	SEG	CG-SEG-FG	CG	FG		SCP	EPSCP,—	CNU
No_371	Tetragnathidae	Metleucauge yunohamensis	SEG	CG-SEG-FG	CG	FG				CNU
No_368	Tetragnathidae	Metleucauge yunohamensis	SEG	CG-SEG-FG	CG	FG		SCP	EPSCP	CNU
No_369	Tetragnathidae	Metleucauge yunohamensis	SEG	CG-SEG-FG	CG	FG		SCP	EPSCP	CNU
No_372	Tetragnathidae	Mollemeta edwardsi	SCG	CGD-SCD-FDG	CGD	FDG		SP	COSP+CGSP	FH2011
No_373	Tetragnathidae	Nanometa gentilis	SED	CD-SED-FG	CD	FG		—		FH2011
No_374	Tetragnathidae	Nanometa sp.	SED	CD-SED-FG	CD	FG		SP	COSP	FH2011
No_375	Tetragnathidae	Opadometa sp.	SED	CD-SED-FG	CD	FG	SGF	—		FH2011
No_376	Tetragnathidae	Orsinome sarasini	SED	CD-SED-FG	CD	FG		SCP	COSCP	FH2011
No_377	Tetragnathidae	Orsinome vethi	SED	CD-SED-FG	CD	FG		ASCP	ASCP	FH2011
No_378	Tetragnathidae	Tylorida striata	SED	CD-SED-FG	CD	FG		SP	COSP	FH2011
No_380	Theridiidae	Enoplognatha ovata	SCD	CD-SCD-FD+CFD	CD	FDG		SP,—	COSP	CNU
No_382	Theridiidae	Paidiscura subpallens	SCD	CD-SCD-FD+CFD	CD	FD		SCP	ASCP	CNU
No_381	Theridiidae	Paidiscura subpallens	SCD	CD-SCD-FD+CFD	CD	FD		SCP	ASCP	CNU
No_384	Theridiidae	Parasteatoda tepidariorum	SCD	CGD-SCD-FD+CFD	CGD	FD		SCP	ASCP	CNU
No_383	Theridiidae	Parasteatoda tepidariorum	SCD	CGD-SCD-FD+CFD	CGD	FD		SP	COSP	FH2011
No_385	Theridiidae	Parasteatoda tepidariorum	SCD	CGD-SCD-FD+CFD	CGD	FD		—		CNU
No_386	Theridiidae	Parasteatoda tepidariorum	SCD	CGD-SCD-FD+CFD	CGD	FD		—		CNU
No_387	Theridiidae	Parasteatoda tepidariorum	SCD	CGD-SCD-FD+CFD	CGD	FD		—		CNU
No_388	Theridiidae	Phylloneta impressa	SCD	CGD-SCD-FD+CFD	CGD	FD		SCP	ASCP-inc	CNU
No_389	Theridiidae	Robertus sp.	SCD	CD-SCD-FD+CFD	CD	FD		—		CNU
No_390	Theridiidae	Steatoda americana	SED	CGD-SCD-FDG	CGD	FDG		SP	CGSP	FH2011
No_391	Theridiidae	Steatoda mainlingensis	SCG	CG-SCG-FG	CG	FG		SCP	EPSCP	CNU
No_392	Theridiidae	Thymoites bellissimus	SCD	CD-SCD-FD+CFD	CD	FD		—		CNU
No_393	Theridiidae	undet. sp.	SCD	CD-SCD-FD+CFD	CD	FD		SCP	COSCP	CNU
No_394	Theridiidae	Phycosoma sinica	SED	CD-SED-FD+CFD	CD	CFD		SCP	ASCP	CNU
No_395	Theridiidae	Yaginumena castrata	SED	CD-SED-FG	CD	FD		SCP	ASCP	CNU
No_396	Theridiidae	Yaginumena castrata	SED	CD-SED-FG	CD	FD		—		CNU
No_397	Theridiosomatidae	Coddingtonia euryopoides	SED	CD-SED-FD	CD	FD				Lopardo & Hormiga 2015: fig.124A
No_398	Theridiosomatidae	Theridiosoma gemmosum	SCD	CD-SED-FD	CD	FD				Lopardo & Hormiga 2015: fig.123A
No_399	Theridiosomatinae	Epeirotypus brevipes	SED	CD-SED-FG	CD	FG		SCP	ASCP	FH2011
No_400	Thomisdae	Tmarus rimosus	SED	CD-SED-FD+CFD	CD	CFD		SCP	COSCP	CNU
No_401	Thomisidae	Misumena vatia	SCD	CD-SCD-FD	CD	FD	CGF	SP	COSP	CNU
No_402	Thomisidae	Ozyptila praticola	SED	CG-SED-FD	CG	FD		—		CNU
No_403	Thomisidae	Ozyptila praticola	SED	CG-SED-FD	CG	FD				CNU
No_404	Thomisidae	Xysticus emenfoni	SED	CD-SED-FD+CFD	CD	CFD		SCP	ASCP	CNU
No_405	Thomisidae	Xysticus emenfoni	SED	CD-SED-FD+CFD	CD	CFD				CNU
No_406	Thomisidae	Xysticus emertoni	SED	CD-SED-FD+CFD	CD	CFD		SCP	ASCP	CNU
No_407	Thomisidae	Xysticus sp.1	SED	CD-SED-FD+CFD	CD	CFD		SCP	COSCP	CNU
No_408	Thomisidae	Xysticus sp.2	SED	CD-SED-FD+CFD	CD	CFD		—		CNU
No_409	Titanoecidae	Titanoeca sp.	SED	CG-SED-FD	CG	FD		SP	CGSP	CNU
No_410	Uloboridae	Octonoba sinensis	SCD	CD-SCD-FG	CD	FG				CNU
No_411	Uloboridae	Uloborus glomosus	SCD	CD-SCD-FG	CD	FG		—		FH2011
S, spermatheca; ET, epigynal tract; CT, copulatory tract; FT, fertilization tract.
S-type: SCD, spermathecae of compacted duct; SCG, spermathecae of compacted groove; SED, spermathecae of elongated duct; SEG, spermathecae of elongated groove.
CT-state: CD, copulatory duct; CG, copulatory groove; CGD, CG+CD; CGDG, CG+CD+CG.
FT-state: FD, fertilization duct; FG, fertilization groove; FDG, FD+FG; FD+CFD, paired FD convergent into common FD; FDG+CFG, paired FD+FG convergent into common FG; FG+AFD, FG with additional FD; FG-OEF, FG slit ending outside the epigastric furrow.
ET modification: ACD, paired CD included in an atrium; ACG, paired CG included in an atrium; CPG, pocket-like CG; CGF, CG slit on EP fused; SGF, SG slit on EP fused; HCO, CO hidden; Scape, CO located at distal part of scape.
CO-plug, type of mating plug found in CO; GP, genital plug; SP, sperm plug; SCP, secretion plug; SP+SCP, SP and SCP coexist; SP/SCP,-—, SP/SCP in CO of one side, the other side free; -—, both CO free.
Plug on EP, mating plug lodged on epigynal plate; ASCP, single SCP blocking atrium completely; ASCP-inc, single SCP blocking atrium incompletely; COGP, GP in CO; COSCP, SCP in CO; COSP, SP in CO; CGSCP, SCP in CG slit; CGSP, SP in CG slit; EPSCP, SCP on EP coving over both SG slits and CO; EPSP, SP on EP; SGSCP, SCP in SG slit; SGSP, SP in SG slit; SSCP, SCP at spermathecal entrance.
